# Supplementary material for: UHPLC-Q-Exactive Orbitrap MS/MS-Based Untargeted Metabolomics and Molecular Networking Reveal the Differential Chemical Constituents of the Bulbs and Flowers of Fritillaria thunbergii
Source: Molecules. 2022 Oct 16;27(20):6944. doi: 10.3390/molecules27206944 (PMC9609367; doi:10.3390/molecules27206944)
Supplement: Supplementary file 1 [file molecules-27-06944-s001.zip]

Archive with 4 entries (4 files):
- Table S1. The in-house library of chemical ingridients from Fritillariae plants.xlsx
- Table S2. Proposed ingredients from BFT and FFT analysis.xlsx
- Table S3. The characteristic fragment ions of flavonoids used in chemical identification of present work.pdf
- Table S4. The adduct ions or product ions of flavonoids.pdf
