# Supplementary material for: UHPLC-Q-Exactive Orbitrap MS/MS-Based Untargeted Metabolomics and Molecular Networking Reveal the Differential Chemical Constituents of the Bulbs and Flowers of Fritillaria thunbergii
Source: Molecules. 2022 Oct 16;27(20):6944. doi: 10.3390/molecules27206944 (PMC9609367; doi:10.3390/molecules27206944)
Supplement: Supplementary file 1 [file molecules-27-06944-s001.zip › Table S1. The in-house library of chemical ingridients from Fritillariae plants.xlsx]

## Sheet: Sheet1
	Table S1 The in-house library of chemical ingridients from Fritillariae plants
	ID	Compound Name	Molecular Formula	Class	Exact mass of compounds	[M+H]+	[M+Na]+	[2M+H]+	[M-H]-	[M+HCOO]-	[2M-H]-	BFT	FFT
	P4	Zhebeiresinol	C14H16O6	phenylpropanoids	280.095	281.103	303.084	561.197	279.087	325.092	559.182	+
	T50	Isopimaran-19-ol	C20H32O	terpenoids	288.245	289.253	311.235	577.498	287.238	333.243	575.483	+
	T51	Ent-(16S)-atisan-13, 17-oxide	C20H32O	terpenoids	288.245	289.253	311.235	577.498	287.238	333.243	575.483	+
	A14	Ebeiedinone (Eduardine)	C27H43NO2	alkaloids	413.329	414.337	436.319	827.667	412.322	458.327	825.651	+
	A126	Eduardinine	C27H45NO2	alkaloids	415.345	416.353	438.335	831.698	414.337	460.343	829.682	+
	A21	Ebeiedine	C27H45NO2	alkaloids	415.345	416.353	438.335	831.698	414.337	460.343	829.682	+
	A125	Frithunbol B	C27H4NO3	alkaloids	427.309	428.316	450.298	855.625	426.301	472.306	853.609	+
	A127	3β-hydroxy-5α-jervanin-12-en-6-one	C27H41NO3	alkaloids	427.309	428.316	450.298	855.625	426.301	472.306	853.609	+
	A51	Suchengbeisine	C27H43NO3	alkaloids	429.324	430.332	452.314	859.656	428.317	474.322	857.641	+
	A53	Peiminine (Verticinone)	C27H43NO3	alkaloids	429.324	430.332	452.314	859.656	428.317	474.322	857.641	+
	A63	Isoverticine	C27H45NO3	alkaloids	431.34	432.348	454.33	863.688	430.332	476.338	861.672	+
	A65	peimine	C27H45NO3	alkaloids	431.34	432.348	454.33	863.688	430.332	476.338	861.672	+
	A68	Zhebeinine	C27H45NO3	alkaloids	431.34	432.348	454.33	863.688	430.332	476.338	861.672	+
	A124	Frithunbol A	C27H41NO4	alkaloids	443.304	444.311	466.293	887.615	442.296	488.301	885.599	+
	A118	Zhebeininoside	C33H55NO8	alkaloids	593.393	594.401	616.383	1187.79	592.385	638.39	1185.78	+
	O31	1-Heptadecanol	C17H36O	others	256.277	257.284	279.266	513.561	255.269	301.274	511.545		+
	H9	Dihydroapigenin	C15H12O5	flavonoids	272.068	273.076	295.058	545.145	271.061	317.066	543.129		+
	H8	Isorhamnetin	C16H12O7	flavonoids	316.058	317.066	339.048	633.124	315.05	361.056	631.109		+
	H4	5,7-dihydroxy-2-(4-hydroxy-3-methoxyphenyl)-3-methoxy-4H-chromen-4-one	C17H14O7	flavonoids	330.074	331.082	353.064	661.156	329.066	375.072	659.14		+
	O50	Monoheptadecanoin	C20H40O4	others	344.293	345.3	367.283	689.593	343.285	389.29	687.578		+
	H5	Kaempferol-3-O-α-L-rhamnoside	C21H20O10	flavonoids	432.106	433.113	455.095	865.219	431.098	477.103	863.203		+
	H6	Kaempferol-3-O-α-L-glucoside	C21H20O11	flavonoids	448.101	449.108	471.09	897.209	447.093	493.098	895.193		+
	H7	Kaempferitrin	C27H30O14	flavonoids	578.164	579.171	601.153	1157.34	577.156	623.161	1155.32		+
	O1	Glycerol	C3H8O3	others	92.0473	93.0551	115.037	185.102	91.0395	137.045	183.087
	O2	Choline	C5H14NO+	others	104.108	105.115	127.097	209.223	103.1	149.105	207.207
	O3	Uracil	C4H4N2O2	others	112.027	113.035	135.017	225.062	111.019	157.025	223.047
	O4	Succinic acid	C4H6O4	others	118.027	119.034	141.016	237.061	117.019	163.024	235.045
	O5	Thymine	C5H6N2O2	others	126.043	127.051	149.033	253.094	125.035	171.041	251.078
	O6	L-Pyroglutamic acid	C5H7NO3	others	129.043	130.05	152.032	259.093	128.035	174.04	257.077
	O7	4,7-dimethyl-benzofuran	C10H10O	others	146.073	147.081	169.063	293.154	145.065	191.071	291.139
	O8	cis-cinnamic acid	C9H8O2	others	148.052	149.06	171.042	297.113	147.045	193.05	295.097
	O9	Trans-cinnamic acid	C9H8O2	others	148.052	149.06	171.042	297.113	147.045	193.05	295.097
	O10	4-hydroxy-3-methoxy-benzaldehyde	C8H8O3	others	152.047	153.055	175.037	305.102	151.04	197.045	303.087
	O11	3-methyl-4-phenyl-3-buten-2-one	C11H12O	others	160.089	161.097	183.079	321.185	159.081	205.087	319.17
	O12	Acetovanillone	C9H10O3	others	166.063	167.071	189.053	333.134	165.055	211.061	331.118
	O13	2, 5 dimethoxy-1, 4-benzoquinoe	C8H8O4	others	168.042	169.05	191.032	337.092	167.035	213.04	335.077
	O14	Cyclo-(L-Pro-L-Ala)	C8H12N2O2	others	168.09	169.098	191.08	337.188	167.082	213.088	335.172
	O15	1-dodecene	C12H24	others	168.188	169.196	191.178	337.383	167.18	213.185	335.368
	O16	1,3,3-trimethyl-1-phthalanol	C11H14O2	others	178.099	179.107	201.089	357.207	177.092	223.097	355.191
	O17	Galacitiol	C6H14O6	others	182.079	183.087	205.069	365.166	181.071	227.077	363.15
	F1	azelaic acid	C9H16O4	fatty acids	188.105	189.113	211.095	377.218	187.097	233.103	375.202
	O18	trans-isoferulic acid	C10H10O4	others	194.058	195.066	217.048	389.124	193.05	239.056	387.108
	F2	laurostearic acid	C12H24O2	fatty acids	200.178	201.185	223.167	401.363	199.17	245.175	399.347
	O19	Methyl ferulate	C11H12O4	others	208.074	209.081	231.063	417.155	207.066	253.071	415.139
	O20	1,4-diphenylbutane	C16H18	others	210.141	211.149	233.131	421.29	209.133	255.139	419.274
	O21	Cyclo-(Leu–Val)	C11H20N2O2	others	212.153	213.16	235.142	425.313	211.145	257.15	423.297
	O22	Adenine	C5H5N5	others	215.029	216.037	238.019	431.066	214.021	260.027	429.05
	O23	9-β-D-erythrofuranosyladenine	C9H11N5O3	others	237.086	238.094	260.076	475.18	236.078	282.084	473.165
	H1	Dihydroflavonol	C15H12O3	flavonoids	240.079	241.086	263.068	481.165	239.071	285.076	479.149
	O24	Thymidine	C10H14N2O5	others	242.09	243.098	265.08	485.188	241.083	287.088	483.173
	O25	1-hexadecanol	C16H34O	others	242.261	243.269	265.251	485.53	241.253	287.259	483.514
	O26	Uridine	C9H12N2O6	others	244.07	245.077	267.059	489.147	243.062	289.067	487.131
	O27	Cyclo-(Phe-Val)	C14H18N2O2	others	246.137	247.145	269.127	493.281	245.129	291.135	491.266
	O28	1-octadecene	C18H36	others	252.282	253.29	275.272	505.571	251.274	297.279	503.556
	O29	4-octadecene	C18H36	others	252.282	253.29	275.272	505.571	251.274	297.279	503.556
	O30	Z-2-Tetradecen-1-ol acetate	C16H30O2	others	254.225	255.232	277.214	509.457	253.217	299.222	507.441
	F3	palmitic acid	C16H32O2	fatty acids	256.24	257.248	279.23	513.488	255.232	301.238	511.473
	P2	2′-methoxyseselin	C15H14O4	phenylpropanoids	258.089	259.097	281.079	517.186	257.081	303.087	515.171
	P3	Murrayone	C15H14O4	phenylpropanoids	258.089	259.097	281.079	517.186	257.081	303.087	515.171
	O32	Adenosine	C10H13N5O4	others	267.097	268.105	290.087	535.201	266.089	312.094	533.186
	O33	1-O-feruloylglycerol	C13H16O6	others	268.095	269.103	291.084	537.197	267.087	313.092	535.182
	O34	3-octadecen-1-ol	C18H36O	others	268.277	269.284	291.266	537.561	267.269	313.274	535.545
	O35	Hexadecyl-oxirane	C18H36O	others	268.277	269.284	291.266	537.561	267.269	313.274	535.545
	T1	(−)-ent-kaur-16-ene	C20H32	terpenoids	272.25	273.258	295.24	545.509	271.243	317.248	543.493
	T2	Isopimara-7,15-dien	C20H32	terpenoids	272.25	273.258	295.24	545.509	271.243	317.248	543.493
	O36	Lauric acid 1-monoglyceride	C15H30O4	others	274.214	275.222	297.204	549.437	273.207	319.212	547.421
	F4	linoleic acid	C18H32O2	fatty acids	280.24	281.248	303.23	561.488	279.232	325.238	559.473
	O37	Guanosine	C10H13N5O5	others	283.092	284.099	306.082	567.191	282.084	328.089	565.176
	F5	stearic acid	C18H36O2	fatty acids	284.272	285.279	307.261	569.551	283.264	329.269	567.535
	O38	gastrodin	C13H18O7	others	286.105	287.113	309.095	573.218	285.098	331.103	571.203
	T3	6-oxo-2α-hydroxy-labda-7,12(E), 14-triene	C20H30O	terpenoids	286.23	287.238	309.219	573.467	285.222	331.227	571.452
	T4	16α,17-epoxy-ent-kaurane	C20H32O	terpenoids	288.245	289.253	311.235	577.498	287.238	333.243	575.483
	T5	8(17),12,14-labdantrien-18-ol	C20H32O	terpenoids	288.245	289.253	311.235	577.498	287.238	333.243	575.483
	T6	Ent-kaur-15-en-17-ol	C20H32O	terpenoids	288.245	289.253	311.235	577.498	287.238	333.243	575.483
	T7	Ent-kauran-15-en-17-ol	C20H32O	terpenoids	288.245	289.253	311.235	577.498	287.238	333.243	575.483
	O39	3,7,11,15-tetramethylhexadeca-2E,6E,10E,14-tetraen-1-ol	C20H34O	others	290.261	291.269	313.251	581.53	289.253	335.259	579.514
	O40	9-Octadecynoic acid methyl ester	C19H34O2	others	294.256	295.264	317.246	589.52	293.248	339.254	587.504
	O41	9-octadecenoic acid methyl ester	C19H36O2	others	296.272	297.279	319.261	593.551	295.264	341.269	591.535
	O42	Methyl octadecanoate	C19H38O2	others	298.287	299.295	321.277	597.582	297.279	343.285	595.567
	O43	1-eicosanol	C20H42O	others	298.324	299.331	321.313	597.655	297.316	343.321	595.639
	H2	Diosmetin	C16H12O6	flavonoids	300.063	301.071	323.053	601.135	299.056	345.061	599.119
	O44	4-(β-D-glucopyranosyloxy) benzoic acid	C13H16O8	others	300.084	301.092	323.074	601.177	299.077	345.082	599.161
	O45	Icariside D2	C14H20O7	others	300.121	301.129	323.111	601.25	299.113	345.119	599.234
	H3	Quercetin	C15H10O7	flavonoids	302.043	303.05	325.033	605.093	301.035	347.04	603.078
	T10	Ent-16,17-epoxy-kauran-3α-ol	C20H32O2	terpenoids	304.24	305.248	327.23	609.488	303.232	349.238	607.473
	T11	Ent-kaur-15-en-3β,17-diol	C20H32O2	terpenoids	304.24	305.248	327.23	609.488	303.232	349.238	607.473
	T12	Ent-kauran-15-en-3α,17-diol	C20H32O2	terpenoids	304.24	305.248	327.23	609.488	303.232	349.238	607.473
	T13	Fritillarinol A	C20H32O2	terpenoids	304.24	305.248	327.23	609.488	303.232	349.238	607.473
	T8	12,15-epoxy-8(17),13-labdadien-19-ol	C20H32O2	terpenoids	304.24	305.248	327.23	609.488	303.232	349.238	607.473
	T9	6α,7β-dihydroxy-labda-8(17),12(E),14-triene	C20H32O2	terpenoids	304.24	305.248	327.23	609.488	303.232	349.238	607.473
	T14	16β,17-dihydroxyl-ent-kaurane	C20H34O2	terpenoids	306.256	307.264	329.246	613.52	305.248	351.254	611.504
	T15	Ent-kauran-16α,17-diol	C20H34O2	terpenoids	306.256	307.264	329.246	613.52	305.248	351.254	611.504
	T16	Ent-kauran-16β,17-diol	C20H34O2	terpenoids	306.256	307.264	329.246	613.52	305.248	351.254	611.504
	O46	(Z)-2-(9-octadecenyloxy)-ethanol	C20H40O2	others	312.303	313.311	335.293	625.613	311.295	357.3	623.598
	T17	16β-methoxy-17-hydroxyl-ent-kaurane	C21H36O2	terpenoids	320.272	321.279	343.261	641.551	319.264	365.269	639.535
	T18	Ent-kauran-16α-methoxy-17-ol	C21H36O2	terpenoids	320.272	321.279	343.261	641.551	319.264	365.269	639.535
	T19	Ent-kauran-3α,16α,17-triol	C20H34O3	terpenoids	322.251	323.259	345.241	645.509	321.243	367.248	643.494
	T20	Fritillaziebinol	C20H33ClO	terpenoids	324.222	325.23	347.212	649.452	323.214	369.22	647.436
	O47	palmitic acid glyceryl ester	C19H38O4	others	330.277	331.285	353.267	661.562	329.269	375.275	659.546
	O48	α-Monopalmitin	C19H38O4	others	330.277	331.285	353.267	661.562	329.269	375.275	659.546
	T21	Fritillarinol B	C22H38O2	terpenoids	334.287	335.295	357.277	669.582	333.279	379.285	667.567
	T22	12R,13RS-dihydroxy-8(17),14-labdadien-19-oic-acid	C20H32O4	terpenoids	336.23	337.238	359.22	673.468	335.222	381.228	671.452
	T23	12R,15-dihydroxy-8(17),13(E)labdadien-19-oic acid	C20H32O4	terpenoids	336.23	337.238	359.22	673.468	335.222	381.228	671.452
	T24	12S,15-dihydroxy-8(17),13(E)labdadien-19-oic acid	C20H32O4	terpenoids	336.23	337.238	359.22	673.468	335.222	381.228	671.452
	T25	14,15-dihydroxylabda-8(17),12-dien-19-oic acid	C20H32O4	terpenoids	336.23	337.238	359.22	673.468	335.222	381.228	671.452
	O49	bis (diethylene glycol) phthalate	C16H22O8	others	342.132	343.139	365.121	685.271	341.124	387.129	683.255
	T26	Ent-kauran-3β-acetoxy-15-en-17-ol	C22H34O3	terpenoids	346.251	347.259	369.241	693.509	345.243	391.248	691.494
	T27	Ent-kauran-17-acetoxy-16β-ol	C22H36O3	terpenoids	348.266	349.274	371.256	697.541	347.259	393.264	695.525
	P5	Clemaphenol A	C20H22O6	phenylpropanoids	358.142	359.149	381.131	717.291	357.134	403.139	715.275
	P6	Pinoresinol	C20H22O6	phenylpropanoids	358.142	359.149	381.131	717.291	357.134	403.139	715.275
	T28	Isopimara-7,15-dien-19-oic acid	C24H38O2	terpenoids	358.287	359.295	381.277	717.582	357.279	403.285	715.567
	T29	Fritillebic acid	C22H34O4	terpenoids	362.246	363.253	385.236	725.499	361.238	407.243	723.484
	T30	Ent-kauran-3β-acetoxy-16β,17-diol	C22H36O4	terpenoids	364.261	365.269	387.251	729.531	363.254	409.259	727.515
	T31	Fritillebeinol	C22H36O4	terpenoids	364.261	365.269	387.251	729.531	363.254	409.259	727.515
	T32	12,15-sulfonyl-8(17),13-labdadien-19-oic acid	C20H30O4S	terpenoids	366.187	367.194	389.176	733.381	365.179	411.184	731.365
	F6	lignoceric acid	C24H48O2	fatty acids	368.365	369.373	391.355	737.739	367.358	413.363	735.723
	T33	Isopimara-7,15-dien-19-methyl ester	C25H40O2	terpenoids	372.303	373.311	395.293	745.613	371.295	417.3	743.598
	T34	Ent-3β-butanoyloxykaur-15-en-17-ol	C24H38O3	terpenoids	374.282	375.29	397.272	749.572	373.274	419.28	747.556
	T35	Ent-3β-acetoxy-16α-methoxykauran-17-ol	C23H38O4	terpenoids	378.277	379.285	401.267	757.562	377.269	423.275	755.546
	O51	3-methoxy-4-(palmitoyloxy)benzaldehyde	C24H38O4	others	390.277	391.285	413.267	781.562	389.269	435.275	779.546
	O52	bis-(2-Ethylhexyl) phthalate	C24H38O4	others	390.277	391.285	413.267	781.562	389.269	435.275	779.546
	A1	(22S,25S)-solanid-5,20(21)-dien-3β-ol	C27H41NO	alkaloids	395.319	396.327	418.309	791.645	394.311	440.317	789.63
	A2	(22S,25S)-solanid-5-en-3β-ol	C27H43NO	alkaloids	397.334	398.342	420.324	795.677	396.327	442.332	793.661
	A3	Shinonomenine	C27H43NO	alkaloids	397.334	398.342	420.324	795.677	396.327	442.332	793.661
	A4	Solanidine	C27H43NO	alkaloids	397.334	398.342	420.324	795.677	396.327	442.332	793.661
	A5	Demissidine	C27H45NO	alkaloids	399.35	400.358	422.34	799.708	398.342	444.348	797.692
	A6	Heilonine	C27H39NO2	alkaloids	409.298	410.306	432.288	819.604	408.29	454.296	817.588
	A7	Cyclopamine	C27H41NO2	alkaloids	411.314	412.322	434.303	823.635	410.306	456.311	821.62
	A10	Chuanbeinone	C27H43NO2	alkaloids	413.329	414.337	436.319	827.667	412.322	458.327	825.651
	A11	Dongbeinine	C27H43NO2	alkaloids	413.329	414.337	436.319	827.667	412.322	458.327	825.651
	A12	Ebeienine	C27H43NO2	alkaloids	413.329	414.337	436.319	827.667	412.322	458.327	825.651
	A13	Ebeinone	C27H43NO2	alkaloids	413.329	414.337	436.319	827.667	412.322	458.327	825.651
	A15	Hupehenirine	C27H43NO2	alkaloids	413.329	414.337	436.319	827.667	412.322	458.327	825.651
	A16	Hupehenizine	C27H43NO2	alkaloids	413.329	414.337	436.319	827.667	412.322	458.327	825.651
	A17	Puqiedinone	C27H43NO2	alkaloids	413.329	414.337	436.319	827.667	412.322	458.327	825.651
	A18	Yibeinoside A	C27H43NO2	alkaloids	413.329	414.337	436.319	827.667	412.322	458.327	825.651
	A19	Ziebeimine	C27H43NO2	alkaloids	413.329	414.337	436.319	827.667	412.322	458.327	825.651
	A8	27-epiebeienine	C27H43NO2	alkaloids	413.329	414.337	436.319	827.667	412.322	458.327	825.651
	A9	Camtschatcanidine	C27H43NO2	alkaloids	413.329	414.337	436.319	827.667	412.322	458.327	825.651
	O58	β-sitosterol	C29H50O	others	414.386	415.394	437.376	829.78	413.378	459.384	827.765
	A20	Delavine	C27H45NO2	alkaloids	415.345	416.353	438.335	831.698	414.337	460.343	829.682
	A22	Ebeinine	C27H45NO2	alkaloids	415.345	416.353	438.335	831.698	414.337	460.343	829.682
	A23	Forticine	C27H45NO2	alkaloids	415.345	416.353	438.335	831.698	414.337	460.343	829.682
	A24	Hupehenine	C27H45NO2	alkaloids	415.345	416.353	438.335	831.698	414.337	460.343	829.682
	A25	Lichuanine	C27H45NO2	alkaloids	415.345	416.353	438.335	831.698	414.337	460.343	829.682
	A26	N-demethylpuqietinone	C27H45NO2	alkaloids	415.345	416.353	438.335	831.698	414.337	460.343	829.682
	A27	Persicanidine A	C27H45NO2	alkaloids	415.345	416.353	438.335	831.698	414.337	460.343	829.682
	A28	Persicanidine B	C27H45NO2	alkaloids	415.345	416.353	438.335	831.698	414.337	460.343	829.682
	A29	Petilidine	C27H45NO2	alkaloids	415.345	416.353	438.335	831.698	414.337	460.343	829.682
	A30	Puqiedine	C27H45NO2	alkaloids	415.345	416.353	438.335	831.698	414.337	460.343	829.682
	A31	Tortifoline	C27H45NO2	alkaloids	415.345	416.353	438.335	831.698	414.337	460.343	829.682
	A32	Walujewine C	C27H45NO2	alkaloids	415.345	416.353	438.335	831.698	414.337	460.343	829.682
	P1	Syringaresinol	C22H26O8	phenylpropanoids	418.163	419.171	441.153	837.333	417.155	463.161	835.318
	A33	Ussuriedinone	C27H35NO3	alkaloids	421.262	422.269	444.252	843.531	420.254	466.259	841.516
	A34	Ussuriedine	C27H37NO3	alkaloids	423.277	424.285	446.267	847.562	422.269	468.275	845.547
	A35	Fetisinine	C27H39NO3	alkaloids	425.293	426.301	448.283	851.594	424.285	470.291	849.578
	A36	Yibeinone B	C27H39NO3	alkaloids	425.293	426.301	448.283	851.594	424.285	470.291	849.578
	T36	Cycloeucalenol	C30H50O	terpenoids	426.386	427.394	449.376	853.78	425.378	471.384	851.765
	A37	(3β,5α,13α,23β)-7,8,12,14-tetradehydro-5,6,12,13-tetrahydro-3,23-dihydroxyveratraman-6-one	C27H41NO3	alkaloids	427.309	428.316	450.298	855.625	426.301	472.306	853.609
	A38	3β,23β-dihydroxy-7,12(14)-dien-5α-veratramin-6-one	C27H41NO3	alkaloids	427.309	428.316	450.298	855.625	426.301	472.306	853.609
	A39	Frititorine C	C27H41NO3	alkaloids	427.309	428.316	450.298	855.625	426.301	472.306	853.609
	A40	Hupehenisine	C27H41NO3	alkaloids	427.309	428.316	450.298	855.625	426.301	472.306	853.609
	A41	Peimisine	C27H41NO3	alkaloids	427.309	428.316	450.298	855.625	426.301	472.306	853.609
	A42	Songbeisine	C27H41NO3	alkaloids	427.309	428.316	450.298	855.625	426.301	472.306	853.609
	A43	Verticinedinone	C27H41NO3	alkaloids	427.309	428.316	450.298	855.625	426.301	472.306	853.609
	A44	Impranine	C28H45NO2	alkaloids	427.345	428.353	450.335	855.698	426.337	472.343	853.682
	A45	Korsevine	C28H45NO2	alkaloids	427.345	428.353	450.335	855.698	426.337	472.343	853.682
	A46	Puqietinedione	C28H45NO2	alkaloids	427.345	428.353	450.335	855.698	426.337	472.343	853.682
	O59	7-ketositosterol	C29H48O2	others	428.365	429.373	451.355	857.739	427.358	473.363	855.723
	A47	Frititorine A	C27H43NO3	alkaloids	429.324	430.332	452.314	859.656	428.317	474.322	857.641
	A48	Imperialine	C27H43NO3	alkaloids	429.324	430.332	452.314	859.656	428.317	474.322	857.641
	A49	Impericine	C27H43NO3	alkaloids	429.324	430.332	452.314	859.656	428.317	474.322	857.641
	A50	Pengbeimine A	C27H43NO3	alkaloids	429.324	430.332	452.314	859.656	428.317	474.322	857.641
	A52	Taipaienine	C27H43NO3	alkaloids	429.324	430.332	452.314	859.656	428.317	474.322	857.641
	A54	Yibeinone C	C27H43NO3	alkaloids	429.324	430.332	452.314	859.656	428.317	474.322	857.641
	A55	Yubeinine	C27H43NO3	alkaloids	429.324	430.332	452.314	859.656	428.317	474.322	857.641
	A56	Dihydroimpranine	C28H47NO2	alkaloids	429.361	430.368	452.351	859.729	428.353	474.358	857.714
	A57	Hapepunine	C28H47NO2	alkaloids	429.361	430.368	452.351	859.729	428.353	474.358	857.714
	A58	Ningpeisine	C28H47NO2	alkaloids	429.361	430.368	452.351	859.729	428.353	474.358	857.714
	A59	Puqietinone	C28H47NO2	alkaloids	429.361	430.368	452.351	859.729	428.353	474.358	857.714
	A60	3α-puqiedin-7-ol	C27H45NO3	alkaloids	431.34	432.348	454.33	863.688	430.332	476.338	861.672
	A61	Hupehenidine	C27H45NO3	alkaloids	431.34	432.348	454.33	863.688	430.332	476.338	861.672
	A62	Imperialinol	C27H45NO3	alkaloids	431.34	432.348	454.33	863.688	430.332	476.338	861.672
	A64	Lichuanisinine	C27H45NO3	alkaloids	431.34	432.348	454.33	863.688	430.332	476.338	861.672
	A66	Wanpeinine A	C27H45NO3	alkaloids	431.34	432.348	454.33	863.688	430.332	476.338	861.672
	A67	Yibeirine	C27H45NO3	alkaloids	431.34	432.348	454.33	863.688	430.332	476.338	861.672
	A69	Ussurienone	C28H37NO3	alkaloids	435.277	436.285	458.267	871.562	434.269	480.275	869.547
	A70	Ussurienine	C28H39NO3	alkaloids	437.293	438.301	460.283	875.594	436.285	482.291	873.578
	T37	25-hydroxyl-9,19-cycloart-22-ene-3-one	C30H48O2	terpenoids	440.365	441.373	463.355	881.739	439.358	485.363	879.723
	A71	Delavidine	C27H39NO4	alkaloids	441.288	442.296	464.278	883.584	440.28	486.286	881.568
	A72	Pingbeimunone A	C27H39NO4	alkaloids	441.288	442.296	464.278	883.584	440.28	486.286	881.568
	A73	Puqienine E	C28H43NO3	alkaloids	441.324	442.332	464.314	883.656	440.317	486.322	881.641
	T38	(23Z)-9,19-cycloart-23-ene-3α,25-diol	C30H50O2	terpenoids	442.381	443.389	465.371	885.77	441.373	487.379	883.754
	T39	9,19-cycloart-25-ene-3β,24ξ-diol	C30H50O2	terpenoids	442.381	443.389	465.371	885.77	441.373	487.379	883.754
	A74	(3β,5α,13α,23β)-7,8,12,14-tetradehydro-5,6,12,13-tetrahydro-3,13,23-trihydroxyveratraman-6-one	C27H41NO4	alkaloids	443.304	444.311	466.293	887.615	442.296	488.301	885.599
	A75	Pengbeisine A	C27H41NO4	alkaloids	443.304	444.311	466.293	887.615	442.296	488.301	885.599
	A76	Pengbeisine B	C27H41NO4	alkaloids	443.304	444.311	466.293	887.615	442.296	488.301	885.599
	A77	Walujewine A	C27H41NO4	alkaloids	443.304	444.311	466.293	887.615	442.296	488.301	885.599
	A78	Yibeissine	C27H41NO4	alkaloids	443.304	444.311	466.293	887.615	442.296	488.301	885.599
	A79	Michainine	C28H45NO3	alkaloids	443.34	444.348	466.33	887.688	442.332	488.338	885.672
	A80	Pengbeimine B	C28H45NO3	alkaloids	443.34	444.348	466.33	887.688	442.332	488.338	885.672
	A81	Pengbeimine D	C28H45NO3	alkaloids	443.34	444.348	466.33	887.688	442.332	488.338	885.672
	A82	Puqienine B	C28H45NO3	alkaloids	443.34	444.348	466.33	887.688	442.332	488.338	885.672
	O53	1,3-O-diferuloylglycerol	C23H24O9	others	444.142	445.15	467.132	889.292	443.134	489.14	887.276
	O54	2,3-O-diferuloylglycerol	C23H24O9	others	444.142	445.15	467.132	889.292	443.134	489.14	887.276
	A83	23-isokuroyurinidine	C27H43NO4	alkaloids	445.319	446.327	468.309	891.646	444.311	490.317	889.631
	A84	5α, 14α, 17β-cevanin-6-oxo-3β, 20β, 24β-triol	C27H43NO4	alkaloids	445.319	446.327	468.309	891.646	444.311	490.317	889.631
	A85	Benzo(7,8) fluoreno(2,1-β)quinolizine cevane-3,6,16,20-tetrol	C27H43NO4	alkaloids	445.319	446.327	468.309	891.646	444.311	490.317	889.631
	A86	Imperialine-β-N-oxide	C27H43NO4	alkaloids	445.319	446.327	468.309	891.646	444.311	490.317	889.631
	A87	Kuroyurinidine	C27H43NO4	alkaloids	445.319	446.327	468.309	891.646	444.311	490.317	889.631
	A88	Verticinone-N-oxide	C27H43NO4	alkaloids	445.319	446.327	468.309	891.646	444.311	490.317	889.631
	A89	Yibeisine	C27H43NO4	alkaloids	445.319	446.327	468.309	891.646	444.311	490.317	889.631
	A90	Pingbeinine	C28H47NO3	alkaloids	445.356	446.363	468.345	891.719	444.348	490.353	889.703
	A91	Puqienine A	C28H47NO3	alkaloids	445.356	446.363	468.345	891.719	444.348	490.353	889.703
	A92	Isoverticine-β-N-oxide	C27H45NO4	alkaloids	447.335	448.343	470.325	895.678	446.327	492.333	893.662
	A93	5-epikarelinine	C27H41NO5	alkaloids	459.298	460.306	482.288	919.605	458.291	504.296	917.589
	A94	Karelinine	C27H41NO5	alkaloids	459.298	460.306	482.288	919.605	458.291	504.296	917.589
	A95	Yibeinone A	C27H41NO5	alkaloids	459.298	460.306	482.288	919.605	458.291	504.296	917.589
	A96	Puqienine C	C28H45NO4	alkaloids	459.335	460.343	482.325	919.678	458.327	504.333	917.662
	A97	Puqienine D	C28H45NO4	alkaloids	459.335	460.343	482.325	919.678	458.327	504.333	917.662
	A98	Pingpeimine A	C27H45NO5	alkaloids	463.33	464.338	486.32	927.667	462.322	508.327	925.652
	A99	3-O-acetoxyverticinone	C29H45NO4	alkaloids	471.335	472.343	494.325	943.678	470.327	516.333	941.662
	A100	3-O-acetylverticine	C29H47NO4	alkaloids	473.351	474.358	496.34	947.709	472.343	518.348	945.693
	A101	Puqienine F	C29H47NO4	alkaloids	473.351	474.358	496.34	947.709	472.343	518.348	945.693
	A102	Pingbeimine C	C27H43NO6	alkaloids	477.309	478.317	500.299	955.626	476.301	522.307	953.61
	A103	Pingpeimine C	C27H43NO6	alkaloids	477.309	478.317	500.299	955.626	476.301	522.307	953.61
	A104	Pingpeimine B	C27H45NO6	alkaloids	479.325	480.332	502.315	959.657	478.317	524.322	957.642
	O55	Pentatriacontane	C35H72	others	492.563	493.571	515.553	986.135	491.556	537.561	984.119
	A105	Cycloposine	C33H51NO7	alkaloids	573.367	574.374	596.356	1147.74	572.359	618.364	1145.73
	A106	Hepehenizioiside	C33H53NO7	alkaloids	575.382	576.39	598.372	1151.77	574.374	620.38	1149.76
	A107	Hupehenizioiside	C33H53NO7	alkaloids	575.382	576.39	598.372	1151.77	574.374	620.38	1149.76
	A108	Puqiedinone-3-O-β-D-glucopyranoside	C33H53NO7	alkaloids	575.382	576.39	598.372	1151.77	574.374	620.38	1149.76
	A109	Yubeiside	C33H53NO7	alkaloids	575.382	576.39	598.372	1151.77	574.374	620.38	1149.76
	O60	Daucosterol	C35H60O6	others	576.439	577.447	599.429	1153.89	575.431	621.437	1151.87
	T40	Fritillebinide A	C40H64O2	terpenoids	576.491	577.498	599.48	1153.99	575.483	621.488	1151.97
	A110	Yibeinoside	C32H51NO8	alkaloids	577.361	578.369	600.351	1155.73	576.354	622.359	1153.72
	A111	Hupeheninoside	C33H55NO7	alkaloids	577.398	578.406	600.388	1155.8	576.39	622.396	1153.79
	A112	Walujewine B	C33H55NO7	alkaloids	577.398	578.406	600.388	1155.8	576.39	622.396	1153.79
	A113	Walujewine D	C33H55NO7	alkaloids	577.398	578.406	600.388	1155.8	576.39	622.396	1153.79
	A114	Peimisine-3-O-β-D-glucopyranoside	C33H51NO8	alkaloids	589.361	590.369	612.351	1179.73	588.354	634.359	1177.72
	A115	Imperialine-3-O-β-D-glucoside	C33H53NO8	alkaloids	591.377	592.385	614.367	1183.76	590.369	636.375	1181.75
	A116	Yibeinone D	C33H53NO8	alkaloids	591.377	592.385	614.367	1183.76	590.369	636.375	1181.75
	A117	Puqietinonoside	C34H57NO7	alkaloids	591.413	592.421	614.403	1183.83	590.406	636.411	1181.82
	T41	Fritillebin C	C40H64O3	terpenoids	592.486	593.493	615.475	1185.98	591.478	637.483	1183.96
	T42	Fritillebin D	C40H64O3	terpenoids	592.486	593.493	615.475	1185.98	591.478	637.483	1183.96
	A119	Frititorine B	C33H53NO9	alkaloids	607.372	608.38	630.362	1215.75	606.364	652.37	1213.74
	S1	(20R,22R)-22-[(β-D-glucopyranosyl)oxy]-3β,14α,20-trihydoxy-5α-cholestan-6-one	C33H56O10	steroidal saponins	612.387	613.395	635.377	1225.78	611.38	657.385	1223.77
	S2	Spongipregnoloside A	C33H50O11	steroidal saponins	622.335	623.343	645.325	1245.68	621.327	667.333	1243.66
	T43	Fritillebinide B	C42H66O4	terpenoids	634.496	635.504	657.486	1270	633.488	679.494	1267.98
	T44	Fritillebinide C	C42H66O4	terpenoids	634.496	635.504	657.486	1270	633.488	679.494	1267.98
	T45	Fritillahupehin	C44H80O2	terpenoids	640.616	641.624	663.606	1282.24	639.608	685.614	1280.22
	S3	Pallidifloside D	C34H50O12	steroidal saponins	650.33	651.338	673.32	1301.67	649.322	695.328	1299.65
	T46	Fritillebin A	C42H66O5	terpenoids	650.491	651.499	673.481	1301.99	649.483	695.489	1299.97
	T47	Fritillebinide D	C44H68O6	terpenoids	692.502	693.509	715.491	1386.01	691.494	737.499	1384
	T48	Fritillebinide E	C44H68O6	terpenoids	692.502	693.509	715.491	1386.01	691.494	737.499	1384
	A120	Solanidine-3-O-α-L-rhamnopyranosyl-(1→2)-β-D-glucopyranoside	C39H63NO10	alkaloids	705.445	706.453	728.435	1411.9	704.437	750.443	1409.88
	S4	(25R)-17α-hydroxyspirost-5-en-3β-yl O-α-L-rhamnopyranosyl-(1→2)-β-D-xylopyranoside	C38H60O12	steroidal saponins	708.409	709.416	731.398	1417.82	707.401	753.406	1415.81
	T49	Fritillebin B	C44H68O7	terpenoids	708.496	709.504	731.486	1418	707.489	753.494	1415.99
	S5	(22R,25R)-spirosol-5-en-3β-yl O-α-L-rhamnopyranosyl-(1→2)-β-D-glucopyranoside	C39H63NO11	steroidal saponins	721.44	722.448	744.43	1443.89	720.432	766.438	1441.87
	S6	(22S,25S)-spirosol-5-en-3β-yl O-α-L-rhamnopyranosyl-(1→2)-β-D-glucopyranoside	C39H63NO11	steroidal saponins	721.44	722.448	744.43	1443.89	720.432	766.438	1441.87
	S7	Polyphyllin V	C39H62O12	steroidal saponins	722.424	723.432	745.414	1445.86	721.416	767.422	1443.84
	A121	Walujewine E	C39H63NO12	alkaloids	737.435	738.443	760.425	1475.88	736.427	782.433	1473.86
	A122	Hapepunine-3-O-α-L-rhamnopyranosyl-(1→2)-β-D-glucopyranoside	C40H67NO11	alkaloids	737.471	738.479	760.461	1475.95	736.464	782.469	1473.93
	S10	Polygonatoside B3	C39H62O13	steroidal saponins	738.419	739.427	761.409	1477.85	737.411	783.417	1475.83
	S8	(25R)-17α-hydroxy-spirost-5-en-3β-yl O-α-L-rhamnopyranosyl-(1→2)-β-D-glucopyranoside	C39H62O13	steroidal saponins	738.419	739.427	761.409	1477.85	737.411	783.417	1475.83
	S9	(25R)-3β-[(O-α-L-rhamnopyranosyl-(1→2)-β-D-glucopyranosyl)oxy]-5α-spirostan-6-one	C39H62O13	steroidal saponins	738.419	739.427	761.409	1477.85	737.411	783.417	1475.83
	O56	1-O-β-D-glucopyranosyl-(2S,3R,4E,8Z)-2-[(2-hydroxyoctadecanoyl) amido]-4,8-octadecadiene-1,3-diol	C42H79NO9	others	741.576	742.583	764.565	1484.16	740.568	786.573	1482.14
	S11	Pallidifloside E	C38H58O15	steroidal saponins	754.378	755.385	777.367	1509.76	753.37	799.375	1507.75
	S12	Pallidifloside C	C39H62O14	steroidal saponins	754.414	755.422	777.404	1509.84	753.406	799.412	1507.82
	S13	(25R)-3β-[(β-D-glucopyranosyl)oxy]-26-[(β-D-glucopyranosyl)oxy]-5α-cholestane-6,22-dione	C39H64O14	steroidal saponins	756.43	757.437	779.419	1513.87	755.422	801.427	1511.85
	O57	1-O-β-D-glucopyranosyl-(2S,3S,4R,8Z)-2-[(2′R)-(2′-hydroxydocosanoyl) amido]-1,3,4-octadecanetriol-8-ene	C49H95NO10	others	857.696	858.703	880.685	1716.4	856.688	902.693	1714.38
	A123	Solanidine-3-O-α-L-rhamnopyranosyl-(1→2)-[β-D-glucopyranosyl-(1→4)]-β-D-glucopyranoside	C45H73NO15	alkaloids	867.498	868.506	890.488	1736	866.49	912.496	1733.99
	S14	(22S,25S)-spirosol-5-en-3β-yl O-β-D-glucopyranosyl-(1→4)-O-[α-L-rhamnopyranosyl-(1→2)]-β-D-glucopyranoside	C45H73NO16	steroidal saponins	883.493	884.501	906.483	1767.99	882.485	928.491	1765.98
	S15	26-O-β-D-glucopyranosyl-3,26-dihydroxy-(25R)-5β-furost-12-on-20(22)-ene-3-O-α-L-rhamnopyranosyl-(1→2)-β-D-glucopyranoside	C45H72O17	steroidal saponins	884.477	885.485	907.467	1769.96	883.469	929.475	1767.95
	S16	Deltonin	C45H72O17	steroidal saponins	884.477	885.485	907.467	1769.96	883.469	929.475	1767.95
	S17	(25R)-5β-spirostan-3β-yl O-β-D-glucopyranosyl-(1→4)-O-[α-L-rhamnopyranosyl-(1→2)]-β-D-glucopyranoside	C45H74O17	steroidal saponins	886.493	887.5	909.482	1773.99	885.485	931.49	1771.98
	S18	Parispseudoside B	C47H72O16	steroidal saponins	892.482	893.49	915.472	1785.97	891.474	937.48	1783.96
	S19	(22S,25S)-26-O-β-D-glucopyranosyl-22,25-epoxyfurost-5-en-3β,26-diol-3-O-[α-L-rhamnopyranosyl(1→2)]-β-D-glucopyranoside	C47H76O16	steroidal saponins	896.513	897.521	919.503	1794.03	895.505	941.511	1792.02
	S20	(25R)-26-[β-D-glucopyranosyl]oxy]-3β-[(O-α-L-rhamnopyranosyl-(1→2)-β-D-glucopyranosyl)oxy]-cholesta-5,17-diene-16,22-dione	C45H70O18	steroidal saponins	898.456	899.464	921.446	1797.92	897.448	943.454	1795.9
	S21	(25R)-△5(6)-isospirost-17α,3β-diol-3-O-β-D-glucopyranosyl-(1→3)-[α-L-rhamnopyranosyl-(1→2)-β-D-glucopyranoside	C45H72O18	steroidal saponins	900.472	901.48	923.462	1801.95	899.464	945.47	1799.94
	S22	(25R)-17α-hydroxyspirost-5-en-3β-yl O-β-D-glucopyranosyl-(1→4)-O-[α-L-rhamnopyranosyl-(1→2)]-β-D-glucopyranoside	C45H72O18	steroidal saponins	900.472	901.48	923.462	1801.95	899.464	945.47	1799.94
	S23	Smilaxchinoside C	C45H72O18	steroidal saponins	900.472	901.48	923.462	1801.95	899.464	945.47	1799.94
	S24	Protobioside	C45H74O18	steroidal saponins	902.487	903.495	925.477	1805.98	901.48	947.485	1803.97
	S25	(25R,26R)-26-methoxyspirost-5-en-3β-yl O-β-D-glucopyranosyl-(1→4)-O-[α-L-rhamnopyranosyl-(1→2)]-β-D-glucopyranoside	C46H74O18	steroidal saponins	914.487	915.495	937.477	1829.98	913.48	959.485	1827.97
	S26	Pallidifloside B	C45H72O19	steroidal saponins	916.467	917.475	939.457	1833.94	915.459	961.465	1831.93
	S27	(25R)-26-[(β-D-glucopyranosyl)oxy]-17α,22α-dihydroxyfurost-5-en-3β-yl O-α-L-rhamnopyranosyl-(1→2)-β-D-glucopyranoside	C45H74O19	steroidal saponins	918.482	919.49	941.472	1837.97	917.475	963.48	1835.96
	S28	(25R)-3β-[(O-β-D-glucopyranosyl-(1→6)-β-D-glucopyranosyl)oxy]-26-[(β-D-glucopyranosyl)oxy]-5α-cholestane-6,22-dione	C45H74O19	steroidal saponins	918.482	919.49	941.472	1837.97	917.475	963.48	1835.96
	S29	Pallidifloside A	C50H80O21	steroidal saponins	1016.52	1017.53	1039.51	2034.05	1015.51	1061.52	2032.03
	S30	Aspidistrin	C50H80O22	steroidal saponins	1032.51	1033.52	1055.5	2066.04	1031.51	1077.51	2064.02
	S31	Pallidifloside G	C50H80O22	steroidal saponins	1032.51	1033.52	1055.5	2066.04	1031.51	1077.51	2064.02
	S32	(25R)-26-[(β-D-glucopyranosyl)oxy]-22α-hydroxyfurost-5-en-3β-yl O-β-D-glucopyranosyl-(1→4)-O-[α-L-rhamnopyranosyl-(1→2)]-β-D-xylopyranoside	C50H82O22	steroidal saponins	1034.53	1035.54	1057.52	2070.07	1033.52	1079.53	2068.05
	S33	Pallidifloside I	C50H82O22	steroidal saponins	1034.53	1035.54	1057.52	2070.07	1033.52	1079.53	2068.05
	S34	Pallidifloside H	C50H80O23	steroidal saponins	1048.51	1049.52	1071.5	2098.03	1047.5	1093.51	2096.01
	S35	(25R)-26-[(β-D-glucopyranosyl)oxy]-5β-furost-20(22)-en-3β-yl O-β-D-glucopyranosyl-(1→4)-O-[α-L-rhamnopyranosyl-(1→2)]-β-D-glucopyranoside	C51H84O22	steroidal saponins	1048.55	1049.55	1071.54	2098.1	1047.54	1093.54	2096.08
	S36	(25R)-26-[(β-D-glucopyranosyl)oxy]-17α,22α-dihydroxyfurost-5-en-3β-yl-β-D-glucopyranosyl-(1→4)-O-[α-L-rhamnopyranosyl-(1→2)]-β-D-glucopyranoside	C50H82O23	steroidal saponins	1050.52	1051.53	1073.51	2102.06	1049.52	1095.52	2100.04
	S37	(25R)-26-[(β-D-glucopyranosyl)oxy]-22α-hydroxy-5β-furostan-3β-yl O-β-D-glucopyranosyl-(1→4)-O-[α-L-rhamnopyranosyl-(1→2)]-β-D-glucopyranoside	C51H86O23	steroidal saponins	1066.56	1067.56	1089.55	2134.12	1065.55	1111.55	2132.1
	S38	(25R)-26-[(β-D-glucopyranosyl)oxy]-17α,22α-dihydroxyfurost-5-en-β-yl O-β-D-glucopyranosyl-(1→4)-O-[α-L-rhamnopyranosyl-(1→2)]-β-D-xylopyranoside	C51H84O24	steroidal saponins	1080.54	1081.54	1103.53	2162.08	1079.53	1125.53	2160.06
	S39	Timosaponin H1	C56H92O28	steroidal saponins	1212.58	1213.59	1235.57	2426.16	1211.57	1257.58	2424.15

## Sheet: Sheet2
	C	H	O	N	S	cl	molecular weight
C12H24	12	24	0	0	0	0	168.188
C16H18	16	18	0	0	0	0	210.141
C20H32	20	32	0	0	0	0	272.25
C5H14NO+	5	14	1	1	0	0	104.108
C10H10O	10	10	1	0	0	0	146.073
C11H12O	11	12	1	0	0	0	160.089
C16H34O	16	34	1	0	0	0	242.261
C17H36O	17	36	1	0	0	0	256.277
C18H36O	18	36	1	0	0	0	268.277
C20H30O	20	30	1	0	0	0	286.23
C20H32O	20	32	1	0	0	0	288.245
C20H34O	20	34	1	0	0	0	290.261
C20H42O	20	42	1	0	0	0	298.324
C20H33ClO	20	33	1	0	0	1	324.222
C27H41NO	27	41	1	1	0	0	395.319
C27H43NO	27	43	1	1	0	0	397.334
C27H45NO	27	45	1	1	0	0	399.35
C29H50O	29	50	1	0	0	0	414.386
C30H50O	30	50	1	0	0	0	426.386
C4H4N2O2	4	4	2	2	0	0	112.027
C5H6N2O2	5	6	2	2	0	0	126.043
C8H12N2O2	8	12	2	2	0	0	168.09
C9H8O2	9	8	2	0	0	0	148.052
C11H20N2O2	11	20	2	2	0	0	212.153
C11H14O2	11	14	2	0	0	0	178.099
C12H24O2	12	24	2	0	0	0	200.178
C14H18N2O2	14	18	2	2	0	0	246.137
C16H32O2	16	32	2	0	0	0	256.24
C16H30O2	16	30	2	0	0	0	254.225
C18H32O2	18	32	2	0	0	0	280.24
C18H36O2	18	36	2	0	0	0	284.272
C19H36O2	19	36	2	0	0	0	296.272
C19H34O2	19	34	2	0	0	0	294.256
C19H38O2	19	38	2	0	0	0	298.287
C20H40O2	20	40	2	0	0	0	312.303
C20H32O2	20	32	2	0	0	0	304.24
C20H34O2	20	34	2	0	0	0	306.256
C21H36O2	21	36	2	0	0	0	320.272
C22H38O2	22	38	2	0	0	0	334.287
C24H38O2	24	38	2	0	0	0	358.287
C24H48O2	24	48	2	0	0	0	368.365
C25H40O2	25	40	2	0	0	0	372.303
C27H43NO2	27	43	2	1	0	0	413.329
C27H41NO2	27	41	2	1	0	0	411.314
C27H45NO2	27	45	2	1	0	0	415.345
C27H39NO2	27	39	2	1	0	0	409.298
C28H47NO2	28	47	2	1	0	0	429.361
C28H45NO2	28	45	2	1	0	0	427.345
C29H48O2	29	48	2	0	0	0	428.365
C30H50O2	30	50	2	0	0	0	442.381
C30H48O2	30	48	2	0	0	0	440.365
C40H64O2	40	64	2	0	0	0	576.491
C44H80O2	44	80	2	0	0	0	640.616
C3H8O3	3	8	3	0	0	0	92.0473
C5H7NO3	5	7	3	1	0	0	129.043
C8H8O3	8	8	3	0	0	0	152.047
C9H11N5O3	9	11	3	5	0	0	237.086
C9H10O3	9	10	3	0	0	0	166.063
C15H12O3	15	12	3	0	0	0	240.079
C20H34O3	20	34	3	0	0	0	322.251
C22H36O3	22	36	3	0	0	0	348.266
C22H34O3	22	34	3	0	0	0	346.251
C24H38O3	24	38	3	0	0	0	374.282
C27H41NO3	27	41	3	1	0	0	427.309
C27H45NO3	27	45	3	1	0	0	431.34
C27H39NO3	27	39	3	1	0	0	425.293
C27H43NO3	27	43	3	1	0	0	429.324
C27H37NO3	27	37	3	1	0	0	423.277
C27H35NO3	27	35	3	1	0	0	421.262
C28H45NO3	28	45	3	1	0	0	443.34
C28H47NO3	28	47	3	1	0	0	445.356
C28H43NO3	28	43	3	1	0	0	441.324
C28H39NO3	28	39	3	1	0	0	437.293
C28H37NO3	28	37	3	1	0	0	435.277
C40H64O3	40	64	3	0	0	0	592.486
C4H6O4	4	6	4	0	0	0	118.027
C8H8O4	8	8	4	0	0	0	168.042
C9H16O4	9	16	4	0	0	0	188.105
C10H13N5O4	10	13	4	5	0	0	267.097
C10H10O4	10	10	4	0	0	0	194.058
C11H12O4	11	12	4	0	0	0	208.074
C15H14O4	15	14	4	0	0	0	258.089
C15H30O4	15	30	4	0	0	0	274.214
C19H38O4	19	38	4	0	0	0	330.277
C20H32O4	20	32	4	0	0	0	336.23
C20H40O4	20	40	4	0	0	0	344.293
C20H30O4S	20	30	4	0	1	0	366.187
C22H36O4	22	36	4	0	0	0	364.261
C22H34O4	22	34	4	0	0	0	362.246
C23H38O4	23	38	4	0	0	0	378.277
C24H38O4	24	38	4	0	0	0	390.277
C27H41NO4	27	41	4	1	0	0	443.304
C27H43NO4	27	43	4	1	0	0	445.319
C27H39NO4	27	39	4	1	0	0	441.288
C27H45NO4	27	45	4	1	0	0	447.335
C28H45NO4	28	45	4	1	0	0	459.335
C29H45NO4	29	45	4	1	0	0	471.335
C29H47NO4	29	47	4	1	0	0	473.351
C42H66O4	42	66	4	0	0	0	634.496
C5H5N5	5	5	5	5	0	0	215.029
C10H13N5O5	10	13	5	5	0	0	283.092
C10H14N2O5	10	14	5	2	0	0	242.09
C27H41NO5	27	41	5	1	0	0	459.298
C27H45NO5	27	45	5	1	0	0	463.33
C42H66O5	42	66	5	0	0	0	650.491
C6H14O6	6	14	6	0	0	0	182.079
C9H12N2O6	9	12	6	2	0	0	244.07
C13H16O6	13	16	6	0	0	0	268.095
C14H16O6	14	16	6	0	0	0	280.095
C16H12O6	16	12	6	0	0	0	300.063
C20H22O6	20	22	6	0	0	0	358.142
C27H43NO6	27	43	6	1	0	0	477.309
C27H45NO6	27	45	6	1	0	0	479.325
C35H60O6	35	60	6	0	0	0	576.439
C44H68O6	44	68	6	0	0	0	692.502
C13H18O7	13	18	7	0	0	0	286.105
C14H20O7	14	20	7	0	0	0	300.121
C15H10O7	15	10	7	0	0	0	302.043
C16H12O7	16	12	7	0	0	0	316.058
C17H14O7	17	14	7	0	0	0	330.074
C33H51NO7	33	51	7	1	0	0	573.367
C33H53NO7	33	53	7	1	0	0	575.382
C33H55NO7	33	55	7	1	0	0	577.398
C34H57NO7	34	57	7	1	0	0	591.413
C44H68O7	44	68	7	0	0	0	708.496
C13H16O8	13	16	8	0	0	0	300.084
C16H22O8	16	22	8	0	0	0	342.132
C22H26O8	22	26	8	0	0	0	418.163
C32H51NO8	32	51	8	1	0	0	577.361
C33H53NO8	33	53	8	1	0	0	591.377
C33H51NO8	33	51	8	1	0	0	589.361
C33H55NO8	33	55	8	1	0	0	593.393
C23H24O9	23	24	9	0	0	0	444.142
C33H53NO9	33	53	9	1	0	0	607.372
C42H79NO9	42	79	9	1	0	0	741.576
C21H20O10	21	20	10	0	0	0	432.106
C33H56O10	33	56	10	0	0	0	612.387
C39H63NO10	39	63	10	1	0	0	705.445
C49H95NO10	49	95	10	1	0	0	857.696
C21H20O11	21	20	11	0	0	0	448.101
C33H50O11	33	50	11	0	0	0	622.335
C39H63NO11	39	63	11	1	0	0	721.44
C40H67NO11	40	67	11	1	0	0	737.471
C34H50O12	34	50	12	0	0	0	650.33
C38H60O12	38	60	12	0	0	0	708.409
C39H63NO12	39	63	12	1	0	0	737.435
C39H62O12	39	62	12	0	0	0	722.424
C39H62O13	39	62	13	0	0	0	738.419
C27H30O14	27	30	14	0	0	0	578.164
C39H64O14	39	64	14	0	0	0	756.43
C39H62O14	39	62	14	0	0	0	754.414
C38H58O15	38	58	15	0	0	0	754.378
C45H73NO15	45	73	15	1	0	0	867.498
C45H73NO16	45	73	16	1	0	0	883.493
C47H76O16	47	76	16	0	0	0	896.513
C47H72O16	47	72	16	0	0	0	892.482
C45H74O17	45	74	17	0	0	0	886.493
C45H72O17	45	72	17	0	0	0	884.477
C45H72O18	45	72	18	0	0	0	900.472
C45H70O18	45	70	18	0	0	0	898.456
C45H74O18	45	74	18	0	0	0	902.487
C46H74O18	46	74	18	0	0	0	914.487
C45H74O19	45	74	19	0	0	0	918.482
C45H72O19	45	72	19	0	0	0	916.467
C50H80O21	50	80	21	0	0	0	1016.52
C50H82O22	50	82	22	0	0	0	1034.53
C50H80O22	50	80	22	0	0	0	1032.51
C51H84O22	51	84	22	0	0	0	1048.55
C50H82O23	50	82	23	0	0	0	1050.52
C50H80O23	50	80	23	0	0	0	1048.51
C51H86O23	51	86	23	0	0	0	1066.56
C51H84O24	51	84	24	0	0	0	1080.54
C56H92O28	56	92	28	0	0	0	1212.58
C18H36	18	36	0	0	0	0	252.282
C35H72	35	72	0	0	0	0	492.563
C15H12O5	15	12	5	0	0	0	272.068
