# Supplementary material for: UHPLC-Q-Exactive Orbitrap MS/MS-Based Untargeted Metabolomics and Molecular Networking Reveal the Differential Chemical Constituents of the Bulbs and Flowers of Fritillaria thunbergii
Source: Molecules. 2022 Oct 16;27(20):6944. doi: 10.3390/molecules27206944 (PMC9609367; doi:10.3390/molecules27206944)
Supplement: Supplementary file 1 [file molecules-27-06944-s001.zip › Table S2. Proposed ingredients from BFT and FFT analysis.xlsx]

## Sheet: Sheet1
Table S2:Proposed ingredients from BFT and FFT analysis
Peak ID	Node ID	RT (min)	Proposed metabolite	Chemical Class	Adduct	Observed m/z (Da)	Molecular formula	MS/MS
A1	443	18.04	Formyl-Hareperiminside	cis-D/E-Cevanine without C20-OH	[M+H]+	606.399	C34H56NO8	606.362 (36.67),98.0968 (100)
A2	331	18.41	(4aS,5R,6bR,8aS,9R,9aS,12S,15aS,15bS,16aR,16bR)-7,8-dihydroxy-9,12,16b-trimethyl-5-(((2R,3R,4S,5S,6R)-3,4,5-trihydroxy-6-(hydroxymethyl)tetrahydro-2H-pyran-2-yl)oxy)-1,4,4a,5,6b,7,8,8a,9,9a,10,11,12,13,15,15a,15b,16,16a,16b-icosahydrobenzo[4,5]indeno[1,2-h]pyrido[1,2-b]isoquinolin-3(2H)-one	cis-D/E-Cevanine without C20-OH	[M+H]+	606.364	C33H52NO9	606.3609 (39.58),98.0968 (100)
A3	358	18.43	Hareperiminside	cis-D/E-Cevanine without C20-OH	[M+H]+	578.404	C33H56NO7	578.4039 (95.83),98.0968 (100)
A4	6129	18.6	5-(hydroxymethyl)-6-((3,4,5-trihydroxy-6-((3,4,5-trihydroxy-6-((9,12,16b-trimethyltetracosahydrobenzo[4,5]indeno[1,2-h]pyrido[1,2-b]isoquinolin-3-yl)oxy)tetrahydro-2H-pyran-2-yl)methoxy)tetrahydro-2H-pyran-2-yl)methoxy)tetrahydro-2H-pyran-2,3,4-triol	cis-D/E-Cevanine without C20-OH	[M+H]+	886.514	C45H76NO16	886.5142 (20),98.0968 (100)
A5	6331	18.66	2-((5-((4,5-dihydroxy-2-(hydroxymethyl)-6-((4a,9,12,16b-tetramethyl-1,2,3,4,4a,5,6,6a,6b,8a,9,9a,10,11,12,13,15,15a,15b,16,16a,16b-docosahydrobenzo[4,5]indeno[1,2-h]pyrido[1,2-b]isoquinolin-3-yl)oxy)tetrahydro-2H-pyran-3-yl)oxy)-4-hydroxy-2-(hydroxymethyl)tetrahydrofuran-3-yl)oxy)-6-(hydroxymethyl)tetrahydro-2H-pyran-3,4,5-triol	cis-D/E-Cevanine without C20-OH	[M+H]+	868.504	C45H74NO15	868.5042 (60.91),98.0968 (100)
A6	6879	18.69	hupehenine-3β-maltoside	cis-D/E-Cevanine without C20-OH	[M+H]+	740.457	C39H66NO12	740.4567 (46.15),98.0968 (100)
A7	6434	18.73	2-(hydroxymethyl)-6-((3,4,5-trihydroxy-6-((9,12,16b-trimethyl-1,2,3,4,4a,5,6,6a,6b,8a,9,9a,10,11,12,13,15,15a,15b,16,16a,16b-docosahydrobenzo[4,5]indeno[1,2-h]pyrido[1,2-b]isoquinolin-3-yl)oxy)tetrahydro-2H-pyran-2-yl)methoxy)tetrahydro-2H-pyran-3,4,5-triol	cis-D/E-Cevanine without C20-OH	[M+H]+	722.447	C39H64NO11	722.4468 (100),98.0968 (40)
A8	4041	18.77	2-((5-hydroxy-9,12,16b-trimethyltetracosahydrobenzo[4,5]indeno[1,2-h]pyrido[1,2-b]isoquinolin-3-yl)oxy)-6-(((3,4,5-trihydroxy-6-(hydroxymethyl)tetrahydro-2H-pyran-2-yl)oxy)methyl)tetrahydro-2H-pyran-3,4,5-triol	cis-D/E-Cevanine without C20-OH	[M+H]+	740.457	C39H66NO12	740.4567 (46.15),98.0968 (100)
A9	6222	19.02	2-(hydroxymethyl)-6-((3,4,5-trihydroxy-6-((9,12,16b-trimethyltetracosahydrobenzo[4,5]indeno[1,2-h]pyrido[1,2-b]isoquinolin-3-yl)oxy)tetrahydro-2H-pyran-2-yl)methoxy)tetrahydro-2H-pyran-3,4,5-triol	cis-D/E-Cevanine without C20-OH	[M+H]+	724.462	C39H66NO11	724.4618 (44.16),98.0968 (100)
A10	6319	19.28	unknown	cis-D/E-Cevanine without C20-OH	[M+H]+	1030.56	C51H84NO20	1030.5574 (100),98.0967 (65)
A11	6885	19.4	yunbeinone-rha-glu-rha-glu	cis-D/E-Cevanine without C20-OH	[M+H]+	1014.57	C51H84NO19	1014.5609 (100),98.0967 (71.23)
A12	5288	19.41	2-((5-((4,5-dihydroxy-2-(hydroxymethyl)-6-((4a,9,12,16b-tetramethyl-1,2,3,4,4a,5,6,6a,6b,8a,9,9a,10,11,12,13,15,15a,15b,16,16a,16b-docosahydrobenzo[4,5]indeno[1,2-h]pyrido[1,2-b]isoquinolin-3-yl)oxy)tetrahydro-2H-pyran-3-yl)oxy)-4-hydroxy-2-(hydroxymethyl)tetrahydrofuran-3-yl)oxy)-6-(hydroxymethyl)tetrahydro-2H-pyran-3,4,5-triol	cis-D/E-Cevanine without C20-OH	[M+H]+	868.505	C45H74NO15	868.5042 (60.67),98.0968 (100)
A13	5596	19.43	Yunbeinone isomer	cis-D/E-Cevanine without C20-OH	[M+H]+	398.342	C27H44NO	398.3413 (100),98.0967 (19.09)
A14	1467	19.43	2-(hydroxymethyl)-6-((3,4,5-trihydroxy-6-((9,12,16b-trimethyl-1,2,3,4,4a,5,6,6a,6b,8a,9,9a,10,11,12,13,15,15a,15b,16,16a,16b-docosahydrobenzo[4,5]indeno[1,2-h]pyrido[1,2-b]isoquinolin-3-yl)oxy)tetrahydro-2H-pyran-2-yl)methoxy)tetrahydro-2H-pyran-3,4,5-triol	cis-D/E-Cevanine without C20-OH	[M+H]+	722.447	C39H64NO11	722.4466 (100),98.0967 (60.87)
A15	5342	19.55	(4aS,5R,6aS,6bS,8aS,9R,9aS,12S,15aS,15bR,16aS,16bR)-9,12,16b-trimethyl-5-(((2R,3R,4S,5S,6R)-3,4,5-trihydroxy-6-methyltetrahydro-2H-pyran-2-yl)oxy)docosahydrobenzo[4,5]indeno[1,2-h]pyrido[1,2-b]isoquinolin-3(2H)-one	cis-D/E-Cevanine without C20-OH	[M+H]+	560.394	C33H54NO6	560.3942 (100),98.0968 (36.96)
A16	6116	19.59	2-methyl-6-((3,4,5-trihydroxy-6-((9,12,16b-trimethyl-1,2,3,4,4a,5,6,6a,6b,8a,9,9a,10,11,12,13,15,15a,15b,16,16a,16b-docosahydrobenzo[4,5]indeno[1,2-h]pyrido[1,2-b]isoquinolin-3-yl)oxy)tetrahydro-2H-pyran-2-yl)methoxy)tetrahydro-2H-pyran-3,4,5-triol	cis-D/E-Cevanine without C20-OH	[M+H]+	706.451	C39H64NO10	706.4517 (100),98.0967 (73.33)
A17	588	19.62	(4aS,5R,6aS,6bS,8aS,9R,9aS,12S,15aS,15bR,16aS,16bR)-9,12,16b-trimethyl-5-(((2R,3R,4S,5S,6R)-3,4,5-trihydroxy-6-methyltetrahydro-2H-pyran-2-yl)oxy)docosahydrobenzo[4,5]indeno[1,2-h]pyrido[1,2-b]isoquinolin-3(2H)-one	cis-D/E-Cevanine without C20-OH	[M+H]+	560.394	C33H54NO6	560.3942 (100),98.0968 (36.96)
A18	5341	19.73	2-methyl-6-((3,4,5-trihydroxy-6-((9,12,16b-trimethyl-1,2,3,4,4a,5,6,6a,6b,8a,9,9a,10,11,12,13,15,15a,15b,16,16a,16b-docosahydrobenzo[4,5]indeno[1,2-h]pyrido[1,2-b]isoquinolin-3-yl)oxy)tetrahydro-2H-pyran-2-yl)methoxy)tetrahydro-2H-pyran-3,4,5-triol	cis-D/E-Cevanine without C20-OH	[M+H]+	706.452	C39H64NO10	706.4517 (100),98.0968 (52.53)
A19	652	20.16	Yubeiside	cis-D/E-Cevanine without C20-OH	[M+H]+	576.389	C33H54NO7	576.3893 (32.35),98.0968 (100)
A20	705	20.58	shinonomenine-3β-xyloside	cis-D/E-Cevanine without C20-OH	[M+H]+	530.384	C32H52NO5	530.384 (100),98.0968 (26.8)
A21	9109	20.69	yunbeinone-rha-glu-rha-glu	cis-D/E-Cevanine without C20-OH	[M+H]+	1014.54	C51H84NO19	1014.5417 (100),98.0967 (80)
A22	195	21.68	Yunbeinone isomer	cis-D/E-Cevanine without C20-OH	[M+H]+	398.342	C27H44NO	398.3414 (100),98.0968 (22.73)
A23	487	16.22	Pingbeimine C	trans-D/E-Cevanine with C20-OH	[M+H]+	462.322	C27H44NO5	462.3199 (75),444.3102 (42.86)
A24	180	16.3	9,12,16b-trimethyltetracosahydrobenzo[4,5]indeno[1,2-h]pyrido[1,2-b]isoquinoline-3,5,8,9-tetraol	trans-D/E-Cevanine with C20-OH	[M+H]+	448.342	C27H46NO4	448.3418 (100),430.3314 (43.1)
A25	80	17.4	Zhebeinine	trans-D/E-Cevanine with C20-OH	[M+H]+	432.347	C27H46NO3	432.3469 (89.83),414.3362 (100)
A26	3042	17.51	Isoverticine	trans-D/E-Cevanine with C20-OH	[M+H]+	432.347	C27H46NO3	432.3467 (94.87),414.336 (100)
A27	1	17.72	peimine	trans-D/E-Cevanine with C20-OH	[M+H]+	432.347	C27H46NO3	432.3469 (89.83),414.3362 (100)
A28	4	18.06	Verticinone	trans-D/E-Cevanine with C20-OH	[M+H]+	430.331	C27H44NO3	430.3314 (88.37),412.3206 (100)
A29	538	18.33	9,12,16b-trimethyltetracosahydrobenzo[4,5]indeno[1,2-h]pyrido[1,2-b]isoquinoline-3,5,8,9-tetraol	trans-D/E-Cevanine with C20-OH	[M+H]+	448.342	C27H46NO4	448.3416 (100),430.3311 (74)
A30	108	18.86	Zhebeinone	trans-D/E-Cevanine with C20-OH	[M+H-H2O]+	412.321	C27H44NO3	412.3206 (100)
A31	5356	18.97	8,9,12,16b-tetramethyltetracosahydrobenzo[4,5]indeno[1,2-h]pyrido[1,2-b]isoquinoline-3,9-diol	trans-D/E-Cevanine with C20-OH	[M+H]+	430.368	C28H48NO2	430.3312 (90),412.3205 (100)
A32	174	19.15	Edpetisidine	trans-D/E-Cevanine with C20-OH	[M+H]+	432.347	C27H46NO3	432.347 (100)414.3364 (59.17)
A33	804	17	9,12,16b-trimethyl-1,2,3,4,4a,5,6,6a,6b,7,8,8a,9,9a,12,13,15,15a,15b,16,16a,16b-docosahydrobenzo[4,5]indeno[1,2-h]pyrido[1,2-b]isoquinoline-3,5,7,8,16-pentaol	trans-D/E-Cevanine without C20-OH	[M+H]+	462.321	C27H44NO5	462.3202 (100)
A34	444	17.86	puqiedinone-3-O-β-D-glucopyranoside	trans-D/E-Cevanine without C20-OH	[M+H]+	576.389	C33H54NO7	576.3894 (100)
A35	932	18.35	Acetyl-puqiedinone-3-O-β-D-glucopyranoside	trans-D/E-Cevanine without C20-OH	[M+H]+	618.4	C35H56NO8	618.3999 (100)
A36	26	18.5	delafrinone-3β-glycoside	trans-D/E-Cevanine without C20-OH	[M+H]+	592.384	C33H54NO8	592.3843 (100)
A37	85	18.74	methyl-puqiedinone-3-O-β-D-glucopyranoside	trans-D/E-Cevanine without C20-OH	[M+H]+	590.405	C34H56NO7	590.4051 (100)
A38	48	19.28	Ebeiedinone	trans-D/E-Cevanine without C20-OH	[M+H]+	414.337	C27H44NO2	414.3361 (100)
A39	359	19.28	methyl-puqiedinone-3-O-β-D-glucopyranoside	trans-D/E-Cevanine without C20-OH	[M+H]+	590.405	C34H56NO7	590.4052 (100)
A40	713	19.51	succinaldehydic acid-delafrinone-3β-glycoside	trans-D/E-Cevanine without C20-OH	[M+H]+	676.405	C37H58NO10	676.4056 (100)
A41	201	19.69	8-hydroxy-3,8,9,12,16b-pentamethyldocosahydrobenzo[4,5]indeno[1,2-h]pyrido[1,2-b]isoquinolin-5(1H)-one	trans-D/E-Cevanine without C20-OH	[M+H]+	442.368	C29H48NO2	442.3752 (100)
A42	308	19.859	7-ethyl-3,8-dihydroxy-9,12,16b-trimethyl-2,3,4,4a,6,6a,6b,7,8,8a,9,9a,12,13,15,15a,15b,16,16a,16b-icosahydrobenzo[4,5]indeno[1,2-h]pyrido[1,2-b]isoquinolin-5(1H)-one	trans-D/E-Cevanine without C20-OH	[M+H]+	456.347	C29H46NO3	456.347 (100)
A43	10	19.869	Yibeinone C	trans-D/E-Cevanine without C20-OH	[M+H]+	430.332	C27H44NO3	430.3311 (100)
A44	519	20.09	9,12,16b-trimethyl-1,2,3,4,4a,5,6,6a,6b,7,8,8a,9,9a,12,13,15,15a,15b,16,16a,16b-docosahydrobenzo[4,5]indeno[1,2-h]pyrido[1,2-b]isoquinoline-3,5,7,8-tetraol	trans-D/E-Cevanine without C20-OH	[M+H]+	446.363	C27H44NO4	446.324 (100),
A45	2110	20.269	3,8,9,12,16b-pentamethyltetracosahydrobenzo[4,5]indeno[1,2-h]pyrido[1,2-b]isoquinoline-5,8-diol	trans-D/E-Cevanine without C20-OH	[M+H]+	444.383	C29H50NO2	444.3902 (100)
A46	52	20.329	8-hydroxy-8,9,12,16b-tetramethyldocosahydrobenzo[4,5]indeno[1,2-h]pyrido[1,2-b]isoquinolin-5(1H)-one	trans-D/E-Cevanine without C20-OH	[M+H]+	428.352	C28H46NO2	428.3137 (100)
A47	32	20.379	9,12,16b-trimethyl-1,2,3,4,4a,5,6,6a,6b,7,8,9,9a,12,13,15,15b,16,16a,16b-icosahydrobenzo[4,5]indeno[1,2-h]pyrido[1,2-b]isoquinoline-3,5,8-triol	trans-D/E-Cevanine without C20-OH	[M+H]+	428.317	C27H42NO3	428.3532 (100)
A48	536	20.48	9,12,16b-trimethyl-1,2,3,4,4a,5,6,6a,6b,7,8,8a,9,9a,12,13,15,15a,15b,16,16a,16b-docosahydrobenzo[4,5]indeno[1,2-h]pyrido[1,2-b]isoquinoline-3,5,7,8-tetraol	trans-D/E-Cevanine without C20-OH	[M+H]+	446.326	C27H44NO4	446.3237 (100)
A49	134	20.7	8-hydroxy-8,9,12,16b-tetramethyldocosahydrobenzo[4,5]indeno[1,2-h]pyrido[1,2-b]isoquinolin-5(1H)-one	trans-D/E-Cevanine without C20-OH	[M+H]+	428.352	C28H46NO2	428.3521 (100)
A50	149	21.21	8-hydroxy-8,9,12,16b-tetramethyl-2,4a,6,6a,6b,7,8,8a,9,9a,10,11,12,13,15,15a,15b,16,16a,16b-icosahydrobenzo[4,5]indeno[1,2-h]pyrido[1,2-b]isoquinolin-5(1H)-one	trans-D/E-Cevanine without C20-OH	[M+H]+	426.337	C28H44NO2	426.3365 (100)
A51	1387	21.93	3-hydroxy-9,12,16b-trimethyl-8-(pentyloxy)-2,3,4,4a,6,6a,6b,7,8,8a,9,9a,12,13,15,15a,15b,16,16a,16b-icosahydrobenzo[4,5]indeno[1,2-h]pyrido[1,2-b]isoquinolin-5(1H)-one	trans-D/E-Cevanine without C20-OH	[M+H]+	498.394	C32H52NO3	498.394 (100)
A52	1795	22.99	8-(hexyloxy)-3-hydroxy-9,12,16b-trimethyl-2,3,4,4a,6,6a,6b,7,8,8a,9,9a,12,13,15,15a,15b,16,16a,16b-icosahydrobenzo[4,5]indeno[1,2-h]pyrido[1,2-b]isoquinolin-5(1H)-one	trans-D/E-Cevanine without C20-OH	[M+H]+	512.41	C33H54NO3	512.4097 (100)
A53	269	21.84	9,12,16b-trimethyl-2,4a,6,6a,6b,7,8,8a,9,9a,10,11,12,13,15,15a,15b,16,16a,16b-icosahydrobenzo[4,5]indeno[1,2-h]pyrido[1,2-b]isoquinolin-5(1H)-one	trans-D/E-Cevanine without C20-OH	[M+H]+	396.326	C27H42NO	396.3258 (100)
A54	123	17.57	unknown	Cevanine N-oxide	[M+H]+	590.404	C34H56NO7	590.4053 (28.89),428.3527 (0.61),112.1123 (100)
A55	163	17.81	unknown	Cevanine N-oxide	[M+H]+	590.405	C34H56NO7	590.4045 (26.67),112.1123 (100)
A56	643	18.43	unkonwn	Cevanine N-oxide	[M+H]+	676.405	C37H58NO10	676.4047 (19.47),112.1123 (100)
A57	6442	18.75	unknown	Cevanine N-oxide	[M+H]+	900.493	C45H74NO17	900.5302 (40.91),112.1123 (100)
A58	5307	18.92	unknown	Cevanine N-oxide	[M+H]+	592.42	C34H58NO7	592.4207 (100),112.1122 (94.55)
A59	6177	18.95	unkonwn	Cevanine N-oxide	[M+H]+	754.472	C40H68NO12	754.4731 (76.92),112.1123 (100)
A60	834	19.01	unknown	Cevanine N-oxide	[M+H]+	592.42	C34H58NO7	592.4207 (100),112.1122 (94.55)
A61	6296	19.13	unkonwn	Cevanine N-oxide	[M+H]+	738.478	C40H68NO11	738.4785 (67.65),112.1122 (100)
A62	4628	19.28	unkonwn	Cevanine N-oxide	[M+H]+	738.478	C40H68NO11	738.4775 (65),112.1123 (100)
A63	3086	16.58	unknown	Veratramine	[M+H]+	622.394	C34H56NO9	622.3949 (90.91),128.1071 (13.64)
A64	572	17.38	Puqienine C	Veratramine	[M+H]+	460.342	C28H46NO4	460.3453 (100),128.1072 (16.43)
A65	730	17.44	unkonwn	Veratramine	[M+H]+	624.41	C34H58NO9	624.4104 (100),128.1071 (20)
A66	577	17.52	unknown	Veratramine	[M+H]+	622.394	C34H56NO9	622.3944 (100),128.1072 (20)
A67	544	18.19	unkonwn	Veratramine	[M+H]+	604.42	C35H58NO7	604.4223 (31.25),128.107 (10.21)
A68	430	18.26	3,10-dihydroxy-9-(1-(3-hydroxy-1,5-dimethylpiperidin-2-yl)ethyl)-10,11b-dimethylhexadecahydro-5H-benzo[a]fluoren-5-one	Veratramine	[M+H]+	462.358	C28H48NO4	462.3582 (100),128.107 (17.89)
A69	1206	18.36	unkonwn	Veratramine	[M+H]+	692.4	C37H58NO11	692.4 (100),128.1073 (44.07)
A70	121	18.91	22S,25S,5α-Veratramine-7(8),12(14)-diene-3β,13β,23β-triol-6-one	Veratramine	[M+H]+	444.347	C27H42NO4	444.3472 (100),128.1072 (15.45)
A71	135	19.39	22S,25S,5α-Veratramine-7(8),12(14)-diene-3β,13β,23β-triol-6-one	Veratramine	[M+H]+	444.347	C27H42NO4	444.347 (100),128.1071 (16.25)
F1	2042_N	14.05	Quercetin 3-rutinoside-7-glucoside	Flavonoids	[M-H]-	771.198	C33H40O21	771.197 (9.53), 609.1451 (6.28), 462.0803 (10.23), 301.0344 (37.21), 300.0259 (37.21), 271.0244 (83.72), 255.0298 (10.23), 151.0026 (8.6)
F2	2065_N	15	Isorhamnetin 3-sophoroside	Flavonoids	[M-H]-	639.157	C28H32O17	639.1537 (7.92),477.1025 (20),316.0533 (6.67),315.0502 (45.83),300.027 (35),271.0228 (22.92),255.0282 (4.17),151.0024 (7.92)
F3	2627_N	15.69	Moracetin (Quercetin-3-Gentiotrioside)	Flavonoids	[M-H]-	787.194	C33H40O22	787.1905 (14.93),301.0342 (59.7),300.0271 (98.51),271.0244 (100),255.0295 (50.75),151.0029 (28.36)
F4	1919_N	15.89	Quercetin 3-gentiobioside	Flavonoids	[M-H]-	625.14	C27H30O17	625.1418 (20.9),301.0334 (40.3),300.0271 (100),271.0246 (94.03),255.0294 (44.78),151.0029 (22.39)
F5	1982_N	16.12	Peltatoside (Quercetin-3-O-arabinoglucoside)	Flavonoids	[M-H]-	595.13	C26H28O16	595.1314 (16.88),301.0311 (16.88),300.0272 (87.5),271.0245 (100),255.0295 (42.5),151.003 (6.25)
F6	1961_N	16.32	Luteolin	Flavonoids	[M-H]-	285.04	C15H10O6	286.041 (3.5),285.0398 (19.17),241.0499 (9.17),217.0501 (24.17),175.0391 (100)
F7	1922_N	16.4	(-)-Taxifolin	Flavonoids	[M-H]-	303.051	C15H12O7	285.0403 (18.6),151.0032 (12.79),125.0233 (100)
F8	1921_N	16.55	Rutin (Quercetin 3-rutinoside)	Flavonoids	[M-H]-	609.145	C27H30O16	609.145 (31.33),301.0332 (40.96),300.027 (100),271.0245 (97.59),255.0294 (48.19),151.0025 (11.08)
F9	1945_N	16.69	(+)-Taxifolin	Flavonoids	[M-H]-	303.051	C15H12O7	303.0535 (2.15),285.0398 (10.77),151.0029 (9.23),125.0233 (100)
F10	1944_N	16.77	hyperoside (Quercetin 3-galactoside)	Flavonoids	[M-H]-	463.088	C21H20O12	463.0882 (16.36),301.0334 (32.73),300.0271 (90.91),271.0244 (100),255.0293 (49.09),151.0027 (16.91)
F11	3757_N	16.77	Quercetin 3-neohesperidoside	Flavonoids	[M-H]-	609.146	C27H30O16	609.145 (31.33),301.0332 (40.96),300.027 (100),271.0245 (97.59),255.0294 (48.19),151.0025 (11.08)
F12	6220_P	16.84	Isorhamnetin 3-Xylosyl-(1->6)-Glucoside	Flavonoids	[M-Na]+	633.143	C27H30O16	633.1421 (100),339.0468 (8.64),338.0395 (10),318.0889 (10.91),317.0843 (72.73)
F13	1924_N	17.23	Narcissoside (Isorhamnetin-3-O-rutinoside)	Flavonoids	[M-H]-	623.162	C28H32O16	623.161 (26.49),316.054 (10),315.0505 (83.78),300.0266 (70.27),271.0246 (100),255.0294 (45.95),151.0026 (8.92)
F14	2004_N	17.34	Nicotiflorin (Kaempferol-3-O-rutinoside)	Flavonoids	[M-H]-	593.151	C27H30O15	593.1501 (29.09),286.044 (13.27),285.0395 (76.36),255.0294 (100),227.0344 (78.18),151.003 (4.55)
F15	1934_N	17.58	isorhamnetin-3-O-glucoside	Flavonoids	[M-H]-	477.103	C22H22O12	477.1023 (27.14),315.0475 (12.86),300.0269 (8.57),271.0243 (78.57),151.0034 (2.29)
F16	1962_N	19.48	quercetin	Flavonoids	[M-H]-	301.036	C15H10O7	302.0368 (5.15),301.0347 (30.77),151.0027 (100),121.0283 (43.08),107.0126 (50.77)
